# Supplementary material for: Prognostic Role of Polyvascular Involvement in Patients with Symptomatic Peripheral Artery Disease
Source: J Clin Med. 2023 May 11;12(10):3410. doi: 10.3390/jcm12103410 (PMC10219171; doi:10.3390/jcm12103410)
Supplement: Supplementary file 1 [file jcm-12-03410-s001.zip]

Archive with 1 entries (1 files):
- jcm-2303661-supplementary.pdf
